# Supplementary material for: Dietary Thymol Supplementation Promotes Antioxidant Responses and Thermal Stress Resistance in Rainbow Trout, Oncorhynchus mykiss
Source: Animals (Basel). 2024 Oct 16;14(20):2988. doi: 10.3390/ani14202988 (PMC11503809; doi:10.3390/ani14202988)
Supplement: Supplementary file 1 [file animals-14-02988-s001.zip]

Archive with 1 entries (1 files):
- animals-3231304-supplementary.pdf
